# Supplementary material for: Attitudes of medical students in Lahore, Pakistan towards the doctor–patient relationship
Source: PeerJ. 2015 Jun 30;3:e1050. doi: 10.7717/peerj.1050 (PMC4493679; doi:10.7717/peerj.1050)
Supplement: Supplemental Information 1 [file peerj-03-1050-s001.zip]

Archive with 1 entries (1 files):
- Supplemental SPSS Data File_S1.sav
